# Supplementary material for: Bile Acid Profiling Reveals Distinct Signatures in Undernourished Children with Environmental Enteric Dysfunction
Source: J Nutr. 2021 Oct 27;151(12):3689–700. doi: 10.1093/jn/nxab321 (PMC8643614; doi:10.1093/jn/nxab321)
Supplement: nxab321_Supplemental_Files [file nxab321_supplemental_files.zip]

Archive with 2 entries (2 files):
- BA_manuscript_figures_supplemental.pptx
- BA_manuscript_supplemental_materials.docx
